# Supplementary material for: Redundancy between nucleases required for homologous recombination promotes PARP inhibitor resistance in the eukaryotic model organism Dictyostelium
Source: Nucleic Acids Res. 2017 Jul 24;45(17):10056–67. doi: 10.1093/nar/gkx639 (PMC5622368; doi:10.1093/nar/gkx639)
Supplement: Supplementary Data [file gkx639_supp.zip]

Archive with 2 entries (2 files):
- nar-01073-d-2017-File007.pdf
- nar-01073-d-2017-File008.pdf
